# Supplementary material for: Effects of Lactone- and Ketone-Brassinosteroids of the 28-Homobrassinolide Series on Barley Plants under Water Deficit
Source: Plants (Basel). 2024 May 13;13(10):1345. doi: 10.3390/plants13101345 (PMC11124923; doi:10.3390/plants13101345)
Supplement: Supplementary file 1 [file plants-13-01345-s001.zip]

Archive with 1 entries (1 files):
- plants-2922813-supplementary.pdf
